# Supplementary material for: Melanesian mtDNA Complexity
Source: PLoS One. 2007 Feb 28;2(2):e248. doi: 10.1371/journal.pone.0000248 (PMC1803017; doi:10.1371/journal.pone.0000248)
Supplement: Table S3 — Longitudes, Latitudes and Frequencies used for Figures 6 & 7 (0.02 MB XLS) [file pone.0000248.s003.xls]

## Sheet: Table S3
Table S3. Longitudes, Latitudes and Frequencies used for Figures 6 & 7
					Frequencies
Region	Population	Longitude	Latitude		E1a	E1b	B4a	B4a		Sourcea
New Guinea
	Markham	147	-6.733		0	0	0.328358	0.328358
	North Coast	143.333	-3.583		0	0	0.25	0.25
	Rigo	147.6	-9.8		0	0.0555556	0.555556	0.555556
	Eastern Highlands	145.4	-6.083		0	0	0	0
	Fringe Highlands	145.23	-5.733		0	0	0	0
	Morobe Highlands	147.6	-7.75		0	0	0.35	0.35
	Western Highlands	144	-5.9		0	0	0	0
New Britain
	Kove	148.95	-5.4667		0	0.05	0.55	0.55
	Anem	148.984	-5.45		0	0	0.578947	0.578947
	Mangseng	150.7	-5.933		0.176471	0.117647	0.235294	0.235294
	Mamusi	151.092	-5.80015		0	0.301587	0.015873	0.015873
	Nakanai	150.8	-5.75		0	0	0.359375	0.359375
	Nakanai (Loso)	150.8	-5.483		0	0.117647	0	0
	Mengen	151.4	-5.1		0	0.217391	0.304348	0.304348
	Melamela	151.25	-5		0	0	0.0869565	0.0869565
	Ata	151	-5.6415		0	0.396552	0	0
	Kol	151.633	-5.383		0.0701754	0	0.245614	0.245614
	Sulka	152.033	-4.8915		0	0.107143	0.107143	0.107143
	Tolai	152.1	-4.3415		0	0	0.168831	0.168831
	Mali (Baining)	152.3	-4.633		0	0	0	0
	Kagat (Baining)	152.033	-4.5		0	0	0	0
Mussau		149.733	-1.583		0	0	0.5	0.5
New Hanover	Lavongai	150.392	-2.49985		0	0.222222	0.666667	0.666667
New Ireland
	Tigak	150.87	-2.6		0	0	0.851852	0.851852
	Nalik	151.52	-2.983		0	0	0.625	0.625
	Notsi	151.65	-3.05		0	0	0.826087	0.826087
	Madak	151.7	-3.1		0	0.290323	0.483871	0.483871
	Kuot	151.6	-3.0335		0	0	0.951613	0.951613
Bougainville
	Saposa	154.67	-5.5833		0	0	0.88	0.88
	Teop	155.18	-5.85		0	0.238095	0.47619	0.47619
	Buka	154.6	-5.25		0	0.0666667	0.6	0.6
	Aita	155.083	-5.9		0	0	0.0333333	0.0333333
	Rotokas	155.2	-6		0	0	0	0
	Eivo	155.3	-6.183		0	0	0.684211	0.684211
	Simeku	155.4	-6.184		0	0	0.428571	0.428571
	Nasioi	155.833	-6.483		0	0	0.484848	0.484848
	Nagovisi	155.333	-6.433		0	0	1	1
	Siwai	155.5	-6.667		0	0	0.736842	0.736842
	Torau	155.4	-6.167		0	0	0.541667	0.541667
Solomons
	Malaita	160.83	-8.78		0	0	0.67	0.67
	Santa Cruz	166	-10.8		0	0	0.333333	0.333333
Vanuatu		167	-16		0	0	0.169	0.169		Cox (2003)
Ontong Java		159.5	-5.33		0	0	0.68	0.68
Samoa		187	-13.5		0	0	0.94	0.94		Kayser (2006)
Tonga		184	-21		0	0	0.91	0.91		Osahi (2006)
New Caledonia		166.4	-22		0	0	0.26087	0.26087
Fiji		177.5	-18		0	0	0.8	0.8		Kayser (2006)
Island South East Asia
	Malay	102	4		0.009	0.037	0.009	0.009		Hill (2006)
	SE china	117	25		0	0	0.006	0.006		Hill (2006)
	Alor	124.5	-8.25		0.066	0.0444444	0.022	0.022		Hill (2006)
	Ambon	128.2	-3.72		0.047	0	0.233	0.233		Hill (2006)
	Bali	115	-8.33		0.036	0.012	0.024	0.024		Hill (2006)
	Borneo	114	-0.5		0.089	0.019	0.083	0.083		Hill (2006)
	Java	110	-7.5		0	0.022	0.022	0.022		Hill (2006)
	Lombok	115.833	-8.5		0.023	0.068	0.068	0.068		Hill (2006)
	Philippines	120.983	14.583		0.081	0	0.113	0.113		Hill (2006)
	Sulawesi	120	-2.5		0.177	0.038	0.089	0.089		Hill (2006)
	Sumatra	102	0		0.033	0.022	0.02	0.02		Hill (2006)
	Sumba	120.5	-10		0.02	0.12	0.02	0.02		Hill (2006)
	Taiwan	121.2	23.9		0.062	0	0.096	0.096		Hill (2006)
a	If other than this study
